# Supplementary material for: Protease-Triggered Release of Stabilized CXCL12 from Coated Scaffolds in an Ex Vivo Wound Model
Source: Pharmaceutics. 2021 Oct 1;13(10):1597. doi: 10.3390/pharmaceutics13101597 (PMC8539926; doi:10.3390/pharmaceutics13101597)
Supplement: Supplementary file 1 [file pharmaceutics-13-01597-s001.zip]

Archive with 1 entries (1 files):
- pharmaceutics-1377013-supplementary.pdf
